# Supplementary material for: Continuous Flow Photocatalytic Hydrogen Production from Water Synergistically Activated by TiO2, Gold Nanoparticles, and Carbon Nanotubes
Source: Nanomaterials (Basel). 2023 Mar 27;13(7):1184. doi: 10.3390/nano13071184 (PMC10097087; doi:10.3390/nano13071184)
Supplement: Supplementary file 1 [file nanomaterials-13-01184-s001.zip]

Archive with 1 entries (1 files):
- nanomaterials-2213128-supplementary.pdf
